# Supplementary material for: Rational design of heterogenized molecular phthalocyanine hybrid single-atom electrocatalyst towards two-electron oxygen reduction
Source: Nat Commun. 2023 Mar 14;14:1426. doi: 10.1038/s41467-023-37066-y (PMC10014850; doi:10.1038/s41467-023-37066-y)
Supplement: Supplementary file 2 — Source data [file 41467_2023_37066_MOESM2_ESM.xlsx]

## Sheet: Figure 1a
Figure 1a

## Sheet: Figure 1b
Figure 1b
OH* --> H2O
	dGOOH (eV)	U_ORR(V)
Ti	2.52	-0.93
V	3.244	-0.08
Cr	4.0878	0.7761
Fe	4.1795	0.7405
OOH* --> H2O2
V	3.244	-0.316
Cr	4.0878	0.5278
Fe	4.1795	0.6195
O2 --> OOH*
Mn	4.2776	0.6424
Co	4.7668	0.1532
Ni	5.0766	-0.1566
Cu	5.1956	-0.2756
Zn	5.2227	-0.3027

## Sheet: Figure 1c
Figure 1c
OOH* --> H2O2				OOH* --> O*
	dGOOH	dGrnx			dGOOH	dGrnx
Ti	2.52	1.04			2.52	-2.814
V	3.244	0.316			3.244	-3.2892
Cr	4.0878	-0.5278			4.0878	-1.8158
Mn	4.2776	-0.7176			4.2776	-1.4341
Fe	4.1795	-0.6195			4.1795	-1.3632
Co	4.7668	-1.2068			4.7668	-1.3705
Ni	5.0766	-1.5166			5.0766	-0.7581
Cu	5.1956	-1.6356			5.1956	-0.2146
Zn	5.2227	-1.6627			5.2227	-0.2789

## Sheet: Figure 1d
Figure 1d

## Sheet: Figure 1e
Figure 1e
OH* --> H2O
	dGOOH (eV)	U_ORR(V)
Ti	3.39	-0.03
V	3.64	0.31
Cr	3.63	0.34
OOH* --> H2O2
Ti	3.39	-0.17
V	3.63	0.07
Cr	3.63	0.07
O2 --> OOH*
Fe	4.33	0.59
Mn	4.69	0.23
Co	4.37	0.55
Ni	5.19	-0.27
Cu	5.2	-0.28
Zn	5.17	-0.25

## Sheet: Figure 1f
Figure 1f
OOH* --> H2O2				OOH* --> O*
	dGOOH	dGrnx			dGOOH	dGrnx
Ti	3.39	0.17			3.39	-2.97
V	3.63	-0.07			3.63	-2.97
Cr	3.64	-0.08			3.64	-1.55
Mn	4.69	-1.13			4.69	-1.69
Fe	4.33	-0.77			4.33	-1.71
Co	4.37	-0.81			4.37	-1.07
Ni	5.19	-1.63			5.19	-0.54
Cu	5.2	-1.64			5.2	-0.35
Zn	5.17	-1.61			5.17	-0.26

## Sheet: Figure 1g
Figure 1g
MPc-pyF O2 --> OOH*
Co	4.49	0.43
MPc-pyCH3 O2 --> OOH*
Co	4.56	0.36

## Sheet: Figure 2a
Figure 2a

## Sheet: Figure 2b
Figure 2b

## Sheet: Figure 2c
Figure 2c

[truncated: 112 more sheets: Figure 2d, Figure 2e, Figure 2f, Figure 3a, Figure 3b, Figure 3c, Figure 3d, Figure 3e, Figure 3f, Figure 3g, Figure 3h, Figure 4a, Figure 4b, Figure 4c, Supplementary Fig.1a, Supplementary Fig.1b, Supplementary Fig.1c, Supplementary Fig.1d, Supplementary Fig.2a, Supplementary Fig.2b …]
